# Supplementary material for: Management of Tooth Extraction in Patients Taking Antiresorptive Drugs: An Evidence Mapping Review and Meta-Analysis
Source: J Clin Med. 2022 Dec 28;12(1):239. doi: 10.3390/jcm12010239 (PMC9821631; doi:10.3390/jcm12010239)
Supplement: Supplementary file 1 [file jcm-12-00239-s001.zip]

Archive with 1 entries (1 files):
- jcm-2109397-supplementary.pdf
